# Supplementary material for: A JAK/STAT-Pdk1-S6K axis bypasses systemic growth restrictions to promote regeneration
Source: Nat Commun. 2025 Dec 6;16:10944. doi: 10.1038/s41467-025-66995-z (PMC12686489; doi:10.1038/s41467-025-66995-z)
Supplement: Supplementary file 4 — Source data [file 41467_2025_66995_MOESM4_ESM.xlsx]

## Sheet: N experiments
	Figure	Number of independent experiments (N)
	1A and 1B	5 times
	1D
	1E and 1F	8 times
	1G
	1H and 1I	3 times
	1J and 1K	3 times
	1L
	1M
	2A and 2B	2 times
	2C	3 times
	2D and 2E	3 times
	2F
	2G and 2H	2 times
	2I and 2J	2 times
	2K and 2L	2 times
	2M and 2N	2 times
	20 and 2P	4 times
	2Q
	2R and 2S	3 times
	2T
	3A and 3B	5 times
	3C
	3D	3 times
	3E
	3F and 3G	5 times
	3H
	3I and 3J	2 times
	3K
	3L	3 times
	3M and 3N	2 times
	3P and 3Q	2 times
	4A and 4B	3 times
	4C
	4E and 4F	2 times
	4G
	4H and 4I	more than 10 times
	4J
	4K and 4L	2 times
	4M and 4N	2 times
	5A and 5B	3 times
	5C and 5D	3 times
	5E
	5F
	5G and 5H	5 times
	5I and 5J	6 times
	5K
	5L and 5M	3 times
	5N
	6A and 6B	2 times myself + quantified in Jaiswal et.al, 2023
	6C	3 times
	6D
	6E	3 times
	6F
	6G	3 times
	6H
	6I and 6J	2 times
	6K
	6L
	6M and 6N	2 times
	6O
	6P and 6Q	3 times
	6R
	7A and 7B	2 times
	7C
	7D and 7E	2 times
	7F
	7G and 7H	2 times
	7I
	8A and 8B	3 times
	8C
	8D and 8E	2 times
	8F
	8G and 8H	2 times
	8I

## Sheet: Fig 1D
FIGURE 1D
	Band-1	Band-2	Band-3	Band-4	Band-5	Band-6	Band-7	Band-8
Sample 1	16.6	16.8	16.2	23	48	55.7	47.3
Sample 2	28.4	31.4	32.8	36.7	40.8	34.8	26.9	25.5
Sample 3	27.4	19.4	17.3	32.8	50	52	31.4	26.4
Sample 4	20.3	24.7	29.9	40.4	44.9	40.8	30.3	20.7
Sample 5		15.8	24.5	36.1	55.7	51.4	49.9	39.4
Sample 6	18.1	22.2	23.8	33.1	36.4	39	29.2	20.6
Sample 7	20.2	24.8	24.4	33.8	36.1	30.5	24.1	14.4
Number of values	6	7	7	7	7	7	7	6
Minimum	16.6	15.8	16.2	23	36.1	30.5	24.1	14.4
Maximum	28.4	31.4	32.8	40.4	55.7	55.7	49.9	39.4
Range	11.8	15.6	16.6	17.4	19.6	25.2	25.8	25
Mean	21.83	22.16	24.13	33.7	44.56	43.46	34.16	24.5
Std. Deviation	4.908	5.41	6.032	5.406	7.279	9.624	10.18	8.465
Std. Error of Mean	2.004	2.045	2.28	2.043	2.751	3.637	3.847	3.456
Lower 95% CI of mean	16.68	17.15	18.55	28.7	37.82	34.56	24.74	15.62
Upper 95% CI of mean	26.98	27.16	29.71	38.7	51.29	52.36	43.57	33.38
Skewness	0.6402	0.5791	0.02923	-1.306	0.2329	0.007369	1.012	1.074
Kurtosis	-1.695	-0.004054	-0.8566	2.929	-1.049	-1.808	-0.8258	1.95
Shapiro-Wilk test
W	0.8648	0.9466	0.9315	0.8837	0.9468	0.9243	0.8196	0.917
P value	0.2064	0.6986	0.5637	0.2435	0.7006	0.5038	0.0636	0.4842
Passed normality test (alpha=0.05)?	Yes	Yes	Yes	Yes	Yes	Yes	Yes	Yes
P value summary	ns	ns	ns	ns	ns	ns	ns	ns
ANOVA summary
F	10.65
P value	<0,0001
P value summary	****
Significant diff. among means (P < 0.05)?	Yes
R squared	0.6185
Brown-Forsythe test
F (DFn, DFd)	0,7454 (7, 46)
P value	0.635
P value summary	ns
Are SDs significantly different (P < 0.05)?	No
Bartlett's test
Bartlett's statistic (corrected)	6.005
P value	0.5391
P value summary	ns
Are SDs significantly different (P < 0.05)?	No
ANOVA table	SS	DF	MS	F (DFn, DFd)	P value
Treatment (between columns)	4122	7	588.9	F (7, 46) = 10,65	P<0,0001
Residual (within columns)	2543	46	55.28
Total	6665	53
Data summary
Number of treatments (columns)	8
Number of values (total)	54
Tukey's multiple comparisons test	Mean Diff,	95,00% CI of diff,	Below threshold?	Summary	Adjusted P Value
Band-1 vs. Band-5	-22.72	-35,86 to -9,593	Yes	****	<0,0001
Band-5 vs. Band-8	20.06	6,926 to 33,19	Yes	***	0.0004
Band-1 vs. Band-8	-2.667	-16,29 to 10,96	No	ns	0.9984
Test details	Mean 1	Mean 2	Mean Diff,	SE of diff,	n1	n2	q	DF
Band-1 vs. Band-5	21.83	44.56	-22.72	4.137	6	7	7.769	46
Band-5 vs. Band-8	44.56	24.5	20.06	4.137	7	6	6.857	46
Band-1 vs. Band-8	21.83	24.5	-2.667	4.293	6	6	0.8785	46

## Sheet: Fig 1G
	FIGURE 1G
		Pouch	Hinge	Notum	JNK domain	Proliferative zone	Quiescent region
	Sample 1	108.3	103	102	96.9	106.1	32.5
	Sample 2	89.5	81.9	92.7	91.6	90.8	41.5
	Sample 3	112.7	106.8	130.6	111.9	133.4	52.5
	Sample 4	117.7	117	126	114.8	123.7	67.6
	Sample 5	114.2	102.9	119.7	90.1	96.3	42.9
	Sample 6	131	116.3	139.9	127.2	142.6	62.8
	Sample 7	84.7	85.6	126.8	90	103.9	53.2
	Sample 8	99.4	79.5	100.2	163.3	171.8	85.5
	Number of values	8	8	8	8	8	8
	Minimum	84.7	79.5	92.7	90	90.8	32.5
	Maximum	131	117	139.9	163.3	171.8	85.5
	Range	46.3	37.5	47.2	73.3	81	53
	Mean	107.2	99.13	117.2	110.7	121.1	54.81
	Std. Deviation	15.29	14.96	16.86	25.26	27.37	16.88
	Std. Error of Mean	5.408	5.291	5.963	8.93	9.678	5.967
	Lower 95% CI of mean	94.4	86.61	103.1	89.61	98.19	40.7
	Upper 95% CI of mean	120	111.6	131.3	131.8	144	68.92
	Skewness	-0.1171	-0.2161	-0.3046	1.449	0.8452	0.6468
	Kurtosis	-0.5498	-1.735	-1.464	2.051	0.1157	0.2427
	Shapiro-Wilk test
	W	0.9661	0.8871	0.9232	0.8332	0.9293	0.9642
	P value	0.8656	0.2198	0.4565	0.0641	0.5099	0.8493
	Passed normality test (alpha=0.05)?	Yes	Yes	Yes	Yes	Yes	Yes
	P value summary	ns	ns	ns	ns	ns	ns
	Kolmogorov-Smirnov test
	KS distance	0.154	0.2246	0.1983	0.2079	0.2078	0.1631
	P value	>0,1000	>0,1000	>0,1000	>0,1000	>0,1000	>0,1000
	Passed normality test (alpha=0.05)?	Yes	Yes	Yes	Yes	Yes	Yes
	P value summary	ns	ns	ns	ns	ns	ns
	Number of values	8	8	8	8	8	8
	ANOVA summary
	F	11.66
	P value	<0,0001
	P value summary	****
	Significant diff. among means (P < 0.05)?	Yes
	R squared	0.5813
	Brown-Forsythe test
	F (DFn, DFd)	0,9183 (5, 42)
	P value	0.4786
	P value summary	ns
	Are SDs significantly different (P < 0.05)?	No
	Bartlett's test
	Bartlett's statistic (corrected)	4.897
	P value	0.4286
	P value summary	ns
	Are SDs significantly different (P < 0.05)?	No
	ANOVA table	SS	DF	MS	F (DFn, DFd)	P value
	Treatment (between columns)	23467	5	4693	F (5, 42) = 11,66	P<0,0001
	Residual (within columns)	16900	42	402.4
	Total	40368	47
	Data summary
	Number of treatments (columns)	6
	Number of values (total)	48
	Number of families	1
	Number of comparisons per family	15
	Alpha	0.05
	Tukey's multiple comparisons test	Mean Diff,	95,00% CI of diff,	Below threshold?	Summary	Adjusted P Value
	Pouch vs. Hinge	8.063	-21,88 to 38,00	No	ns	0.9652	A-B
	Pouch vs. Notum	-10.05	-39,99 to 19,89	No	ns	0.9147	A-C
	Pouch vs. JNK domain	-3.537	-33,48 to 26,40	No	ns	0.9992	A-D
	Pouch vs. Proliferative zone	-13.89	-43,83 to 16,05	No	ns	0.7358	A-E
	Pouch vs. Quiescent region	52.38	22,43 to 82,32	Yes	****	<0,0001	A-F
	Hinge vs. Notum	-18.11	-48,05 to 11,83	No	ns	0.4731	B-C
	Hinge vs. JNK domain	-11.6	-41,54 to 18,34	No	ns	0.8545	B-D
	Hinge vs. Proliferative zone	-21.95	-51,89 to 7,991	No	ns	0.2646	B-E
	Hinge vs. Quiescent region	44.31	14,37 to 74,25	Yes	***	0.0009	B-F
	Notum vs. JNK domain	6.513	-23,43 to 36,45	No	ns	0.9864	C-D
	Notum vs. Proliferative zone	-3.838	-33,78 to 26,10	No	ns	0.9989	C-E
	Notum vs. Quiescent region	62.43	32,48 to 92,37	Yes	****	<0,0001	C-F
	JNK domain vs. Proliferative zone	-10.35	-40,29 to 19,59	No	ns	0.9044	D-E
	JNK domain vs. Quiescent region	55.91	25,97 to 85,85	Yes	****	<0,0001	D-F
	Proliferative zone vs. Quiescent region	66.26	36,32 to 96,20	Yes	****	<0,0001	E-F
	Test details	Mean 1	Mean 2	Mean Diff,	SE of diff,	n1	n2	q	DF
	Pouch vs. Hinge	107.2	99.13	8.063	10.03	8	8	1.137	42
	Pouch vs. Notum	107.2	117.2	-10.05	10.03	8	8	1.417	42
	Pouch vs. JNK domain	107.2	110.7	-3.537	10.03	8	8	0.4988	42
	Pouch vs. Proliferative zone	107.2	121.1	-13.89	10.03	8	8	1.958	42
	Pouch vs. Quiescent region	107.2	54.81	52.38	10.03	8	8	7.385	42
	Hinge vs. Notum	99.13	117.2	-18.11	10.03	8	8	2.554	42
	Hinge vs. JNK domain	99.13	110.7	-11.6	10.03	8	8	1.636	42
	Hinge vs. Proliferative zone	99.13	121.1	-21.95	10.03	8	8	3.095	42
	Hinge vs. Quiescent region	99.13	54.81	44.31	10.03	8	8	6.248	42
	Notum vs. JNK domain	117.2	110.7	6.513	10.03	8	8	0.9183	42
	Notum vs. Proliferative zone	117.2	121.1	-3.838	10.03	8	8	0.5411	42
	Notum vs. Quiescent region	117.2	54.81	62.43	10.03	8	8	8.802	42
	JNK domain vs. Proliferative zone	110.7	121.1	-10.35	10.03	8	8	1.459	42
	JNK domain vs. Quiescent region	110.7	54.81	55.91	10.03	8	8	7.884	42
	Proliferative zone vs. Quiescent region	121.1	54.81	66.26	10.03	8	8	9.343	42

## Sheet: Fig 1L
	Figure 1L
		Ctrl	Egr
		0.173681	0.066872
		0.1153	0.023497
		0.272089	0.021843
		0.18411	0.105385
		0.155389	0.11827
		0.174783	0.022126
		0.240394	0.045001
		0.127752	0.082064
		0.130615
	Number of values	9	8
	Minimum	0.1153	0.02184
	Maximum	0.2721	0.1183
	Range	0.1568	0.09643
	Mean	0.1749	0.06063
	Std. Deviation	0.05237	0.03861
	Std. Error of Mean	0.01746	0.01365
	Lower 95% CI of mean	0.1346	0.02836
	Upper 95% CI of mean	0.2152	0.09291
	Skewness	0.8828	0.3995
	Kurtosis	0.02951	-1.554
							Unpaired t-test
	Shapiro-Wilk test						Table Analyzed	Q3_ Edu Area per DAPI area_in Notum
	W	0.9097	0.8864
	P value	0.3137	0.2166				Column B	Exp
	Passed normality test (alpha=0.05)?	Yes	Yes				vs.	vs,
	P value summary	ns	ns				Column A	Ctrl
	Kolmogorov-Smirnov test						Unpaired t test
	KS distance	0.208	0.2069				P value	0.0001
	P value	>0,1000	>0,1000				P value summary	***
	Passed normality test (alpha=0.05)?	Yes	Yes				Significantly different (P < 0.05)?	Yes
	P value summary	ns	ns				One- or two-tailed P value?	Two-tailed
							t, df	t=5,062, df=15
							How big is the difference?
							Mean of column A	0.1749
							Mean of column B	0.06063
							Difference between means (B - A) ± SEM	-0,1143 ± 0,02257
							95% confidence interval	-0,1624 to -0,06615
							R squared (eta squared)	0.6308
							F test to compare variances
							F, DFn, Dfd	1,840, 8, 7
							P value	0.4365
							P value summary	ns
							Significantly different (P < 0.05)?	No
							Data analyzed
							Sample size, column A	9
							Sample size, column B	8

## Sheet: Fig 1M
	Figure 1M
		Ctrl	Egr
		56	31.4
		85.8	29.4
		70	37.8
		61	63.7
		63.9	60.5
		70	58.5
		78.9	43.2
		73.1	58.1
		77.6
	Number of values	9	8
	Minimum	56	29.4
	Maximum	85.8	63.7
	Range	29.8	34.3
	Mean	70.7	47.83
	Std. Deviation	9.394	13.96
	Std. Error of Mean	3.131	4.934
	Lower 95% CI of mean	63.48	36.16
	Upper 95% CI of mean	77.92	59.49
	Skewness	-0.01312	-0.2421
	Kurtosis	-0.565	-2.08
						Unpaired t-test
	Shapiro-Wilk test					Table Analyzed	Q3_EdU intensity per EdU mask
	W	0.9839	0.8692
	P value	0.9814	0.1481			Column B	Exp
	Passed normality test (alpha=0.05)?	Yes	Yes			vs.	vs,
	P value summary	ns	ns			Column A	Ctrl
	Kolmogorov-Smirnov test					Unpaired t test
	KS distance	0.137	0.2692			P value	0.0011
	P value	>0,1000	0.0909			P value summary	**
	Passed normality test (alpha=0.05)?	Yes	Yes			Significantly different (P < 0.05)?	Yes
	P value summary	ns	ns			One- or two-tailed P value?	Two-tailed
						t, df	t=4,008, df=15
	Number of values	9	8
						How big is the difference?
						Mean of column A	70.7
						Mean of column B	47.83
						Difference between means (B - A) ± SEM	-22,88 ± 5,707
						95% confidence interval	-35,04 to -10,71
						R squared (eta squared)	0.5171
						F test to compare variances
						F, DFn, Dfd	2,207, 7, 8
						P value	0.2898
						P value summary	ns
						Significantly different (P < 0.05)?	No
						Data analyzed
						Sample size, column A	9
						Sample size, column B	8

## Sheet: Fig 2C-dilp2
	Figure 2C Releative concentration of dilp2 mRNA
		Ctrl	Egr	Starv
		0.538768	0.329826	0.395541
		1.39692	0.859148	0.38725
		1.65568	0.605647	0.533362
		1.0062	0.653376	0.545595
		1.48904	0.317899	0.49936
		1.24665	1.54144	0.454397
		1.30981	0.641955	0.474691
		1.64215	0.480845	0.411173
		1.68023	0.601917	0.511719
		0.726708	0.959469	0.565695
		0.758969	0.492991	0.451148
		0.733415
		1.73299
	Number of values	13	11	11
	Minimum	0.5388	0.3179	0.3873
	Maximum	1.733	1.541	0.5657
	Range	1.194	1.224	0.1784
	Mean	1.224	0.6804	0.4754
	Std. Deviation	0.424	0.3456	0.06135
	Std. Error of Mean	0.1176	0.1042	0.0185
								Ordinary one-way ANOVA								Multiple Comparison
	Shapiro-Wilk test							Table Analyzed	Ilp2 Relative quantity							Number of families	1
	W	0.8973	0.846	0.9502				Data sets analyzed	A-C							Number of comparisons per family	3
	P value	0.1227	0.0378	0.6466				Distribution assumption	Normal (Gaussian)							Alpha	0.05
	Passed normality test (alpha=0.05)?	Yes	No	Yes
	P value summary	ns	*	ns				ANOVA summary								Tukey's multiple comparisons test	Mean diff,	95,00% CI of diff,	Below threshold?	Summary	Adjusted P Value
								F	17.21							Ctrl vs. Egr	0.544	0,2164 to 0,8717	Yes	***	0.0008	A-B
	Kolmogorov-Smirnov test							P value	<0,0001							Ctrl vs. Starv	0.749	0,4213 to 1,077	Yes	****	<0,0001	A-C
	KS distance	0.1715	0.2584	0.1253				P value summary	****							Egr vs. Starv	0.205	-0,1361 to 0,5460	No	ns	0.3152	B-C
	P value	>0,1000	0.0385	>0,1000				Significant diff. among means (P < 0.05)?	Yes
	Passed normality test (alpha=0.05)?	Yes	No	Yes				R squared	0.5182							Test details	Mean 1	Mean 2	Mean diff,	SE of diff,	n1	n2	q	DF
	P value summary	ns	*	ns												Ctrl vs. Egr	1.224	0.6804	0.544	0.1333	13	11	5.77	32
								Brown-Forsythe test								Ctrl vs. Starv	1.224	0.4754	0.749	0.1333	13	11	7.944	32
	Number of values	13	11	11				F (DFn, DFd)	6,397 (2, 32)							Egr vs. Starv	0.6804	0.4754	0.205	0.1388	11	11	2.089	32
								P value	0.0046
								P value summary	**							Compact letter display
								Are SDs significantly different (P < 0.05)?	Yes							Ctrl	A
																Egr	B
								Bartlett's test								Starv	B
								Bartlett's statistic (corrected)	24.78
								P value	<0,0001
								P value summary	****
								Are SDs significantly different (P < 0.05)?	Yes
								ANOVA table	SS	DF	MS	F (DFn, DFd)	P value
								Treatment (between columns)	3.646	2	1.823	F (2, 32) = 17,21	P<0,0001
								Residual (within columns)	3.39	32	0.1059
								Total	7.036	34
								Normality of Residuals
								Test name	Statistics	P value	Passed normality test (alpha=0,05)?	P value summary
								D'Agostino-Pearson omnibus (K2)	1.88	0.3905	Yes	ns
								Anderson-Darling (A2*)	0.5162	0.1777	Yes	ns
								Shapiro-Wilk (W)	0.9698	0.4391	Yes	ns
								Kolmogorov-Smirnov (distance)	0.1329	0.1	Yes	ns
								Data summary
								Number of treatments (columns)	3
								Number of values (total)	35

## Sheet: Fig 2C-dilp5
	Figure 2C- Releative concentration of dilp5 mRNA
		Ctrl	Egr	Starv
		0.836261	1.09664	0.580172
		1.48073	1.16295	0.436228
		1.67973	0.775362	0.748473
		1.16107	1.30286	0.552451
		1.3703	0.713056	0.923109
		1.43052	1.81798	0.667305
		2.13306	1.19758	0.707492
		1.82732	1.01478	0.48255
		2.11286	1.17962	0.467502
		1.34329	1.35513	0.894323
		1.36154	0.76779	0.694875
		1.93532
		1.26406
	Number of values	13	11	11
	Minimum	0.8363	0.7131	0.4362
	Maximum	2.133	1.818	0.9231
	Range	1.297	1.105	0.4869
	Mean	1.534	1.126	0.6504
	Std. Deviation	0.3838	0.3173	0.1646
	Std. Error of Mean	0.1064	0.09568	0.04964
	Shapiro-Wilk test
	W	0.9515	0.9242	0.939
	P value	0.6211	0.3549	0.5087
	Passed normality test (alpha=0.05)?	Yes	Yes	Yes
	P value summary	ns	ns	ns
	Kolmogorov-Smirnov test
	KS distance	0.1701	0.144	0.1197
	P value	>0,1000	>0,1000	>0,1000
	Passed normality test (alpha=0.05)?	Yes	Yes	Yes
	P value summary	ns	ns	ns
	Ordinary one-way ANOVA								Multiple comparison
	Table Analyzed	Ilp5 Relative quantity							Number of families	1
	Data sets analyzed	A-C							Number of comparisons per family	3
	Distribution assumption	Normal (Gaussian)							Alpha	0.05
	ANOVA summary								Tukey's multiple comparisons test	Mean diff,	95,00% CI of diff,	Below threshold?	Summary	Adjusted P Value
	F	24.41							Ctrl vs. Egr	0.4077	0,09717 to 0,7183	Yes	**	0.0079	A-B
	P value	<0,0001							Ctrl vs. Starv	0.8831	0,5726 to 1,194	Yes	****	<0,0001	A-C
	P value summary	****							Egr vs. Starv	0.4754	0,1521 to 0,7986	Yes	**	0.0029	B-C
	Significant diff. among means (P < 0.05)?	Yes
	R squared	0.6041							Test details	Mean 1	Mean 2	Mean diff,	SE of diff,	n1	n2	q	DF
									Ctrl vs. Egr	1.534	1.126	0.4077	0.1264	13	11	4.563	32
	Brown-Forsythe test								Ctrl vs. Starv	1.534	0.6504	0.8831	0.1264	13	11	9.882	32
	F (DFn, DFd)	1,924 (2, 32)							Egr vs. Starv	1.126	0.6504	0.4754	0.1315	11	11	5.111	32
	P value	0.1625
	P value summary	ns							Compact letter display
	Are SDs significantly different (P < 0.05)?	No							Ctrl	A
									Egr	B
	Bartlett's test								Starv	C
	Bartlett's statistic (corrected)	6.483
	P value	0.0391
	P value summary	*
	Are SDs significantly different (P < 0.05)?	Yes
	ANOVA table	SS	DF	MS	F (DFn, DFd)	P value
	Treatment (between columns)	4.647	2	2.324	F (2, 32) = 24,41	P<0,0001
	Residual (within columns)	3.046	32	0.09517
	Total	7.693	34
	Normality of Residuals
	Test name	Statistics	P value	Passed normality test (alpha=0,05)?	P value summary
	D'Agostino-Pearson omnibus (K2)	1.286	0.5257	Yes	ns
	Anderson-Darling (A2*)	0.3251	0.5104	Yes	ns
	Shapiro-Wilk (W)	0.977	0.6594	Yes	ns
	Kolmogorov-Smirnov (distance)	0.09093	0.1	Yes	ns
	Data summary
	Number of treatments (columns)	3
	Number of values (total)	35

## Sheet: Fig 2F
		Figure 2F
		rn	rn-egr
		42.9	61.8
		56.4	63.6
		43.4	50.2
		50.4	66.2
		48.5	59.3
		65.5	65.1
			88.2
			55.2
		Number of values	6	8
		Minimum	42.9	50.2
		Maximum	65.5	88.2
		Range	22.6	38
		Mean	51.18	63.7
		Std. Deviation	8.593	11.25
		Std. Error of Mean	3.508	3.977
		Lower 95% CI of mean	42.17	54.29
		Upper 95% CI of mean	60.2	73.11
		Skewness	0.9536	1.546
		Kurtosis	0.3214	3.644
							Unpaired t-test
		Test for normal distribution					Table Analyzed	Q33_FOXO in Notum Nuclei
		D'Agostino & Pearson test
		K2	N too small	8.143			Column B	rn-egr
		P value		0.017			vs.	vs,
		Passed normality test (alpha=0.05)?		No			Column A	rn
		P value summary		*
							Unpaired t test
		Anderson-Darling test					P value	0.0427
		A2*	N too small	0.552			P value summary	*
		P value		0.1047			Significantly different (P < 0.05)?	Yes
		Passed normality test (alpha=0.05)?		Yes			One- or two-tailed P value?	Two-tailed
		P value summary		ns			t, df	t=2,266, df=12
		Shapiro-Wilk test					How big is the difference?
		W	0.9119	0.8591			Mean of column A	51.18
		P value	0.4488	0.1177			Mean of column B	63.7
		Passed normality test (alpha=0.05)?	Yes	Yes			Difference between means (B - A) ± SEM	12,52 ± 5,523
		P value summary	ns	ns			95% confidence interval	0,4825 to 24,55
							R squared (eta squared)	0.2997
		Kolmogorov-Smirnov test
		KS distance	0.203	0.2871			F test to compare variances
		P value	>0,1000	0.0511			F, DFn, Dfd	1,714, 7, 5
		Passed normality test (alpha=0.05)?	Yes	Yes			P value	0.5722
		P value summary	ns	ns			P value summary	ns
							Significantly different (P < 0.05)?	No
		Number of values	6	8
							Data analyzed
							Sample size, column A	6
							Sample size, column B	8

## Sheet: Fig 2Q
		Ctrl	Egr
		104.4	78.2
		105.4	71
		116.6	63.1
		117.3	80.6
		93.7	71.3
	Number of values	5	5
	Minimum	93.7	63.1
	Maximum	117.3	80.6
	Range	23.6	17.5
	Mean	107.5	72.84
	Std. Deviation	9.789	6.884
	Std. Error of Mean	4.378	3.079
							Unpaired t-test
	Test for normal distribution						Table Analyzed	Q8_Mean Opp intensity_Eye disc
	D'Agostino & Pearson test
	K2	N too small	N too small				Column B	Exp
	P value						vs.	vs,
	Passed normality test (alpha=0.05)?						Column A	Ctrl
	P value summary
							Unpaired t test
	Anderson-Darling test						P value	0.0002
	A2*	N too small	N too small				P value summary	***
	P value						Significantly different (P < 0.05)?	Yes
	Passed normality test (alpha=0.05)?						One- or two-tailed P value?	Two-tailed
	P value summary						t, df	t=6,472, df=8
	Shapiro-Wilk test						How big is the difference?
	W	0.9055	0.9428				Mean of column A	107.5
	P value	0.4409	0.6858				Mean of column B	72.84
	Passed normality test (alpha=0.05)?	Yes	Yes				Difference between means (B - A) ± SEM	-34,64 ± 5,352
	P value summary	ns	ns				95% confidence interval	-46,98 to -22,30
							R squared (eta squared)	0.8397
	Kolmogorov-Smirnov test
	KS distance	0.2242	0.1946				F test to compare variances
	P value	>0,1000	>0,1000				F, DFn, Dfd	2,022, 4, 4
	Passed normality test (alpha=0.05)?	Yes	Yes				P value	0.5121
	P value summary	ns	ns				P value summary	ns
							Significantly different (P < 0.05)?	No
	Number of values	5	5
							Data analyzed
							Sample size, column A	5
							Sample size, column B	5

## Sheet: Fig 2T
	Figure 2T
		Ctrl	Egr
		35.8	26.8
		74.6	24.3
		87.4	40.9
		75.2	21
		59	28.7
		61.4	41.8
	Number of values	6	6
	Minimum	35.8	21
	Maximum	87.4	41.8
	Range	51.6	20.8
	Mean	65.57	30.58
	Std. Deviation	17.88	8.734
	Std. Error of Mean	7.298	3.566
	Lower 95% CI of mean	46.81	21.42
	Upper 95% CI of mean	84.33	39.75
	Skewness	-0.7717	0.5944
	Kurtosis	0.8103	-1.755
							Unpaired t-test
	Test for normal distribution						Table Analyzed	Q38_Eye-EdU intensity in EDU Mask
	D'Agostino & Pearson test
	K2	N too small	N too small				Column B	Egr
	P value						vs.	vs,
	Passed normality test (alpha=0.05)?						Column A	Ctrl
	P value summary
							Unpaired t test
	Anderson-Darling test						P value	0.0015
	A2*	N too small	N too small				P value summary	**
	P value						Significantly different (P < 0.05)?	Yes
	Passed normality test (alpha=0.05)?						One- or two-tailed P value?	Two-tailed
	P value summary						t, df	t=4,307, df=10
	Shapiro-Wilk test						How big is the difference?
	W	0.9467	0.8685				Mean of column A	65.57
	P value	0.7132	0.2205				Mean of column B	30.58
	Passed normality test (alpha=0.05)?	Yes	Yes				Difference between means (B - A) ± SEM	-34,98 ± 8,122
	P value summary	ns	ns				95% confidence interval	-53,08 to -16,89
							R squared (eta squared)	0.6498
	Kolmogorov-Smirnov test
	KS distance	0.1933	0.252				F test to compare variances
	P value	>0,1000	>0,1000				F, DFn, Dfd	4,189, 5, 5
	Passed normality test (alpha=0.05)?	Yes	Yes				P value	0.142
	P value summary	ns	ns				P value summary	ns
							Significantly different (P < 0.05)?	No
	Number of values	6	6
							Data analyzed
							Sample size, column A	6
							Sample size, column B	6

[truncated: 39 more sheets: Fig 3C, Fig 3E, Fig 3H, Fig 3L, Fig 3K, Fig 3O, Fig 3R, Fig 4C, Fig 4G, Fig 4J, Fig 5E, Fig 5F, Fig 5K, Fig 5N, Fig 6D, Fig 6F, Fig 6H, Fig 6K, Fig 6L, Fig 6O …]
